# Supplementary material for: A Comprehensive Genomic Analysis of Chinese Indigenous Ningxiang Pigs: Genomic Breed Compositions, Runs of Homozygosity, and Beyond
Source: Int J Mol Sci. 2023 Sep 26;24(19):14550. doi: 10.3390/ijms241914550 (PMC10572203; doi:10.3390/ijms241914550)
Supplement: Supplementary file 1 [file ijms-24-14550-s001.zip]

Archive with 1 entries (1 files):
- ijms-2589656-supplementary.pdf
